# Supplementary material for: Human Milk Metabolic Hormones: Analytical Methods and Current Understanding
Source: Int J Mol Sci. 2021 Aug 13;22(16):8708. doi: 10.3390/ijms22168708 (PMC8395916; doi:10.3390/ijms22168708)
Supplement: Supplementary file 1 [file ijms-22-08708-s001.zip]

Archive with 1 entries (1 files):
- ijms-1261897-supplementary.pdf
